# Supplementary material for: Hope and Fear: A Survey of Eco-Emotions and Climate Anxiety, Activism, and Well-Being Among Older Adolescents in Northern California
Source: Int J Environ Res Public Health. 2026 Jun 25;23(7):834. doi: 10.3390/ijerph23070834 (PMC13410137; doi:10.3390/ijerph23070834)
Supplement: Supplementary file 1 [file ijerph-23-00834-s001.zip]

Archive with 1 entries (1 files):
- ijerph-4330192-supplementary.pdf
